# Supplementary material for: Adolescents and Young Adults Evaluating a Website for Affective-Sexual Information and Education: A Mixed-Methods Study Protocol
Source: Int J Environ Res Public Health. 2022 Dec 9;19(24):16586. doi: 10.3390/ijerph192416586 (PMC9778971; doi:10.3390/ijerph192416586)
Supplement: Supplementary file 1 [file ijerph-19-16586-s001.zip]

Archive with 2 entries (2 files):
- Figure S1_Questionnaire_ijerph- 2045991.pdf
- Table S1_ijerph- 2045991.pdf
